# Supplementary material for: Comparing the Colloidal Stabilities of Commercial and Biogenic Iron Oxide Nanoparticles That Have Potential In Vitro/In Vivo Applications
Source: Molecules. 2023 Jun 21;28(13):4895. doi: 10.3390/molecules28134895 (PMC10343720; doi:10.3390/molecules28134895)
Supplement: Supplementary file 1 [file molecules-28-04895-s001.zip]

Archive with 1 entries (1 files):
- molecules-2407293-supplementary.pdf
